# Supplementary material for: Interplay between mitochondria and diet mediates pathogen and stress resistance in Caenorhabditis elegans
Source: PLoS Genet. 2019 Mar 13;15(3):e1008011. doi: 10.1371/journal.pgen.1008011 (PMC6415812; doi:10.1371/journal.pgen.1008011)
Supplement: S1 Table — Genes differentially regulated in young adult glp-4(bn2) worms, grown on E. coli HT115 since L1 stage. Fold changes shown are normalized to the genes’ expression levels in E. coli OP50. (XLSX) [file pgen.1008011.s013.xlsx]

## Sheet: Table S1
ID	Fold HT115/OP50	Gene	Name
188987_at	7.74568	F20G2.1
186182_s_at	7.64621	R02E12.6	hrg-1
186801_s_at	6.71533	F45D11.15
187964_at	4.13305	F54F3.3	lipl-1
192496_at	4.02019	ZK816.5	dhs-26
180376_s_at	3.47809	M03A1.3	dao-2
189304_at	3.23334	K09D9.2	cyp-35A3
190619_at	3.18196	C15C8.3	asp-10
194059_at	3.05937	F08A8.2	acox-2
180562_at	2.82545	B0218.8	clec-52
192194_s_at	2.79368	W03G1.7	asm-3
190541_at	2.78035	C30G12.2
178843_at	2.70842	F08G5.6	irg-4
189681_at	2.65943	F45E10.2
174434_at	2.60799	T12G3.2
180229_s_at	2.59936	F08E10.7	scl-24
171970_x_at	2.53559	H39E23.3
181229_at	2.53389	F23F1.2
180945_s_at	2.50316	F49C12.7
191759_at	2.35711	K08C7.5	fmo-2
189176_at	2.33356	C36A4.1	cyp-25A1
183624_at	2.27636	F55G11.5	dod-22
172184_x_at	2.27105	Y46C8AL.2	clec-174
172901_x_at	2.24856	T27E4.3	hsp-16.48
186519_at	2.23625	F15E11.12	pud-4
174069_at	2.22891	F55C12.7	tag-234
177375_at	2.22661	M60.2	endu-2
173688_s_at	2.20953	T22B7.7
182279_at	2.19539	Y47H9C.1
180256_at	2.17277	K07E8.3	sdz-24
187718_at	2.1581	C01C10.2
180261_s_at	2.08046	F52E4.5
172193_at	2.0458	T12D8.5
175245_at	2.03984	F53F4.5	fmo-4
173550_at	2.00741	F45D3.4
175619_s_at	0.486256	Y22D7AL.5	hsp-60
190145_s_at	0.485044	F32D8.12
184012_at	0.48138	T05E12.7	srh-237
191886_s_at	0.458698	C05C10.3
191689_s_at	0.451084	C08B6.1	ugt-17
190067_at	0.437042	F09F7.4	hach-1
193016_s_at	0.412369	Y38F1A.6	hphd-1
179302_at	0.389237	F22B8.7
188947_at	0.376974	T09F5.9	clec-47
192528_at	0.357362	C35A5.3
192650_at	0.343807	F09E10.3	dhs-25
188822_at	0.341969	C55B7.4	acdh-1
189069_at	0.325998	C10C5.3
183014_at	0.313133	F59A7.2
190404_s_at	0.285223	F37B4.7	folt-2
192692_s_at	0.282271	F54D5.12
193007_s_at	0.262372	K08E7.9	pgp-1
192195_at	0.239749	F28F8.2	acs-2
180398_s_at	0.175904	F15E6.4
191652_at	0.152883	F22B8.6	cth-1
180721_at	0.151336	C45G7.2	ilys-2
189178_at	0.0538864	F44G3.2	argk-1
